# Supplementary material for: Sex role similarity and sexual selection predict male and female song elaboration and dimorphism in fairy‐wrens
Source: Ecol Evol. 2021 Dec 7;11(24):17901–19. doi: 10.1002/ece3.8378 (PMC8717346; doi:10.1002/ece3.8378)
Supplement: Supplementary file 2 — Table S1‐S6 [file ECE3-11-17901-s001.xlsx]

## Sheet: S1. Recording information
Table S1. Sample sizes and recording information for all populations of fairy-wrens included in the study.
English name	Latin name	Population	Province	Recordist	Number of female songs	Number of male songs	Recording dates	Recording equipment	Playback used?	Playback type
Lovely Fairywren	Malurus amabilis	Cairns	Queensland	Ana Leitao	45	45	Jun-Nov 2015; Sept-Oct 2016	Marantz PMD660 recorder with a Sennheiser ME67 microphone	N	NA
Purple-backed Fairywren	Malurus assimilis	Brookfield Conservation Park	South Australia	Kristal Cain, Allison Johnson	23	41	Nov 2015 (some additional male songs recorded Nov-Dec 2015)	Zoom H4 digital recorder and Senhessier ME66 microphone with K6 power module (Marantz PMD-661 recorder with Sennheiser ME66 and ME67 microphones)	Y	Male and female solos, Type I only
Purple-backed Fairywren	Malurus assimilis	Kakadu	Northern Territory	Kristal Cain, Michelle Hall	29	31	Feb 2016	Zoom H4 digital recorder and Senhessier ME66 microphone with K6 power module	Y	Male and female solos, Type I only
Purple-crowned Fairywren	Malurus coronatus	Mornington	Western Australia	Michelle Hall	35	40	May 2006 - Jul 2010	Marantz PMD660 recorder with a Sennheiser ME67 microphone	N	NA
Red-backed Fairywren	Malurus melanocephalus	Herberton	New South Wales	Jenelle Dowling	42	46	Nov 2012-Jan 2013	Marantz PMD661; Sennheiser ME67 microphone with a Rycote softie windshield and mount.	N	NA
Red-backed Fairywren	Malurus melanocephalus	Samsonvale	Queensland	Kristal Cain, Emma Greig, Dan Baldassarre	36	36	Sept-Oct 2015 (some male recordings from Nov 2011-Jan 2012)	Zoom H4 digital recorder and Senhessier ME66 microphone with K6 power module (Marantz PMD 661 digital recorder and ME66 shotgun microphone K6 power module)	Y (N)	Male and female solos, Type I only
Red-winged Fairywren	Malurus elegans	Smithbrook	Western Australia	Kristal Cain	19	21	Nov-Dec 2015	Zoom H4 digital recorder and Senhessier ME66 microphone with K6 power module	Y	Male and female solos, Type I only
Splendid Fairywren	Malurus splendens	Brookfield Conservation Park	South Australia	Kristal Cain, Emma Greig	50	40	Nov 2015	Zoom H4 digital recorder and Senhessier ME66 microphone with K6 power module	Y	Male and female solos, Type I only
Superb Fairywren	Malurus cyaneus	Australian National Botanic Gardens	Acton	Kristal Cain	61	45	Sept 2012-Feb 2013	Zoom H4 digital recorder and Senhessier ME66 microphone with K6 power module	Y	Female solos, Type I only
Superb Fairywren	Malurus cyaneus	Campbell Park	New South Wales	Kristal Cain	22	19	Sept 2012-Feb 2016	Zoom H4 digital recorder and Senhessier ME66 microphone with K6 power module	Y	Male and female solos, Type I only
Superb Fairywren	Malurus cyaneus	Cleland Conservation Park	South Australia	Christine Evans	40	36	Dec-Jan 2012 & 2013; Nov-Jan 2013; Oct-Dec 2014	Recorder: Sound Devices 722 high resolution digital audio recorder (Sound Devices, USA); Microphone: Telinga Twin Science parabolic microphone (Telinga Microphones, Sweden)	Y (2013)	Male solo Type 1 song and female solo Type 2 song (refer to other spreadsheet for songs recorded using playback)
Superb Fairywren	Malurus cyaneus	Kangaroo Island	South Australia	Sonia Kleindorfer	30	31	October 2012; October 2013 for 2012 & 2013	Recorder: Sound Devices 722 high resolution digital audio recorder (Sound Devices, USA); Microphone: Telinga Twin Science parabolic microphone (Telinga Microphones, Sweden)	N	NA
Superb Fairywren	Malurus cyaneus	Lara	Victoria	Kimberley Meyers	70	54	Aug-Dec 2016 & 2017	Zoom H4 digital recorder and Senhessier ME67 microphone with K6 power module	N	NA
Variegated Fairywren	Malurus lamberti	Samsonvale	Queensland	Kristal Cain	30	26	Sept-Oct 2015	Zoom H4 digital recorder and Senhessier ME66 microphone with K6 power module	Y	Male and female solos, Type I only
White-shouldered Fairywren	Malurus alboscapulatus	Obo, New Guinea	Western Province	Erik Enbody, John Jones	30	16	June 2014; March 2016; June-July 2018	Marantz PMD 661; Sennheiser ME66 shotgun microphone and K6 power module	Y	Female solo songs

## Sheet: S2. ExplanatoryVarCorrelations
Table S2. Correlations among all explanatory variables included in phylogenetic mixed models.
	Percent extra-pair paternity	Brood size	Group size	Percent male subordinates	Provisioning by male	Male survival	Breeding synchrony	Latitude	Breeding male density
Percent extra-pair paternity	1	0.09	0.31	0.42	-0.21	-0.04	0.38	0.25	0.32
Brood size	0.09	1	0.19	-0.18	-0.15	-0.61	-0.6	0.27	-0.32
Group size	0.31	0.19	1	-0.11	0.36	0.38	-0.07	0.34	0.07
Provisioning by male	-0.21	-0.15	0.36	-0.07	1	0.7	0.36	0.07	-0.1
Male survival	-0.04	-0.61	0.38	0.33	0.7	1	0.38	-0.21	0.17
Breeding synchrony	0.38	-0.6	-0.07	0.18	0.36	0.38	1	0.18	0.35
Latitude	0.25	0.27	0.34	-0.29	0.07	-0.21	0.18	1	0.54
Breeding male density	0.32	-0.32	0.07	0.43	-0.1	0.17	0.35	0.54	1

## Sheet: S3. Acoustic Parameters
Table S3. Definitions for acoustic parameters used to quantify male and female fairy-wren songs in an acoustic space, as defined by the corresponding software or package in R: Raven Sound Analysis Software Manual for v1.4 (Charif et al. 2010) or warbleR (Araya-Salas and Smith-Vidaurre 2017).
Element-level acoustic parameters	Acoustic software/package used	Definition
duration 90%	Raven	The difference between the 5% and 95% times (seconds).
interquartile range duration	Raven	The difference between the 1st and 3rd Quartile Times (seconds).
center time	Raven	The point in time at which the selection is divided into two time intervals of equal energy (seconds).
frequency 5%	Raven	The frequency that divides the selection into two frequency intervals containing 5% and 95% of the energy in the selection (Hz). An energy-based metric to estimation of low or minimum frequency.
frequency 25%	Raven	The frequency that divides the selection into two frequency intervals containing 25% and 75% of the energy in the selection (Hz).
frequency 75%	Raven	The frequency that divides the selection into two frequency intervals containing 75% and 25% of the energy in the selection (Hz).
90% bandwidth	Raven	The difference between the 5% and 95% frequencies (Hz)
interquartile bandwidth	Raven	The difference between the 1st and 3rd Quartile Frequencies (Hz).
peak frequency	Raven	The frequency at which Peak Power occurs within the selection. If Peak Power occurs at more than one time and/or frequency, the lowest frequency at Max Time at which Peak Power occurs (Hz).
maximum of peak frequency contour	Raven	Maximum value within the Peak Frequency Contour (Hz).
range of the peak frequency contour	Raven	Difference between the frequency 95% and 5% contour measurements for spectrogram slices (Hz).
slope of peak frequency contour	Raven	Difference between each pair of adjacent elements in Peak Frequency Contour (Hz).
number of inflections in peak frequency contour	Raven	Number of times the slope changes sign in Peak Frequency Contour Slope.
mean frequency	warbleR	Mean of frequency spectrum (i.e. weighted average of frequency by amplitude within supplied band pass; kHz).
standard deviation of frequency	warbleR	Standard deviation of the frequency (in kHz).
median frequency	warbleR	The frequency at which the signal is divided in two frequency intervals of equal energy (in kHz).
skewness	warbleR	Asymmetry of the spectrum (see note in specprop R package description)
time entropy	warbleR	Energy distribution on the time envelope. Pure tone ~ 0; noisy ~ 1.
entropy	warbleR	spectrographic entropy. Product of time and spectral entropy where spectral entropy = Energy distribution of the frequency spectrum. Pure tone ~ 0; noisy ~ 1.
spectral flatness	warbleR	Similar to spectral entropy (energy distribution of the frequency spectrum). Pure tone ~ 0; noisy ~ 1.
modulation index	warbleR	Calculated as the cumulative absolute difference between adjacent measurements of dominant frequencies divided by the dominant frequency range. 1 means the signal is not modulated.
dominant frequency slope	warbleR	slope of the change in dominant frequency through time ((enddom-startdom)/duration). Units are kHz/s.

## Sheet: S3. Best Model results
Table S4. Best model results for song elaboration and dimorphism compared to life-history traits across nine fairy-wren species. *** p < 0.001, ** p < 0.01, * p < 0.05, . p < 0.1 according to Bayesian p-values. Note that PC3 loadings are negative, so more negative values for PC3 equal more variable songs. Values in bold are also supported by univariate analyses.
Response variable	Best model fixed effects	Predictor variable	Posterior mean	Lower 95% CI	Upper 95% CI	Effective sample size	Bayesian p-value
PC1 (Song length)	Malesurv*sex + Latitude*sex	Male survival	0.0767	-0.2974	0.4262	8257	0.5947
		Male survival - Sex: male	-0.2894	-0.4866	-0.0974	32336	0.0033	**
		Latitude	-0.3076	-0.683	0.1023	21388	0.1215
		Latitude - Sex: male	-0.1461	-0.3358	0.036	29970	0.1251
PC2 (Song rate)	Sync * sex	Breeding synchrony	0.2721	-0.5193	1.0772	1864	0.4807
		Breeding synchrony - Sex: male	-0.1477	-0.2783	-0.0184	9990	0.026	*
PC3 (Song variability)	Sync * sex + Latitude * sex + Brmdens * sex	Breeding synchrony	-0.2772	-0.5589	0.024	9687	0.0611	.
		Breeding synchrony - Sex: male	-0.2096	-0.3568	-0.063	9990	0.0052	**
		Latitude	0.1148	-0.1219	0.3633	5416	0.2995
		Latitude - Sex: male	-0.2102	-0.3478	-0.0725	9990	0.0022	**
		Breeding male density	-0.0346	-0.2291	0.1496	9688	0.7137
		Breeding male density - Sex: male	0.2391	0.0802	0.3972	9990	0.0048	**
Male-female overlap in acoustic area	EPP + Gsize + Malesurv	Percent extra-pair paternity	0.08432	0.00375	0.16861	16650	0.046	*
		Group size	-0.09889	-0.24067	0.02532	12176	0.135
		Male survival	0.10861	0.04066	0.17442	13887	0.009	**
Male-female distance in acoustic area	EPP + Brsize + Malesurv	Percent extra-pair paternity	-0.13	-0.2839	0.0354	16650	0.0955	.
		Brood size	-0.121	-0.2069	-0.0126	16069	0.0503	.
		Male survival	-0.3126	-0.4304	-0.1861	16650	0.0026	**
Male-female acoustic area size difference	Brsize + Sync + Latitude	Brood size	0.0284	-0.0296	0.0803	16166	0.1232
		Breeding synchrony	0.2665	0.0785	0.3896	5226	0.039	*
		Latitude	-0.4312	-0.5237	-0.2449	4088	0.0038	**

## Sheet: S4. Sex diffs acoustic vars
Table S5. Output and test statistics for phylogenetic mixed models comparing male and female song structure by species for nine species of fairy-wrens (Maluridae). Lovely Fairy-wren is the reference level for the output. *** p < 0.001, ** p < 0.01, * p < 0.05, . p < 0.1 according to Bayesian p-values. Species * Sex interactions show sex difference in song structure by species (e.g., that male red…
Response variable	Predictor variable	Posterior mean	Lower 95% CI	Upper 95% CI	Effective sample size	Bayesian p-value
Element diversity (kernal area)	purple-backed	0.09088	-1.02747	1.1844	116647	0.844
	purple-crowned	-0.34091	-1.61478	0.98971	116647	0.547
	red-backed	0.91746	-0.19524	1.99956	116647	0.085	.
	red-winged	0.08045	-1.20963	1.36284	116647	0.881
	splendid	1.08098	-0.1936	2.31828	116647	0.079	.
	superb	0.96998	-0.03479	1.92113	116647	0.053	.
	variegated	0.14255	-1.11857	1.40579	116647	0.789
	white-shouldered	0.41251	-0.89382	1.68307	116647	0.457
	sexMale	0.08733	-0.29165	0.46959	116647	0.654
	purple-backed:sexMale	0.00479	-0.48947	0.50634	116647	0.983
	purple-crowned:sexMale	0.11173	-0.5695	0.78004	116647	0.744
	red-backed:sexMale	1.00045	0.52419	1.47921	116647	< 0.001	***
	red-winged:sexMale	0.05273	-0.6344	0.70424	116647	0.876
	splendid:sexMale	0.18136	-0.35266	0.72623	116647	0.511
	superb:sexMale	0.19568	-0.22513	0.62413	118562	0.363
	variegated:sexMale	0.07278	-0.53018	0.68977	116647	0.816
	white-shouldered:sexMale	-0.56857	-1.24532	0.11254	120349	0.101
Song duration	purple-backed	-0.00889	-0.49789	0.48782	116647	0.9685
	purple-crowned	3.09394	2.46755	3.72167	114248	< 0.001	***
	red-backed	1.15185	0.67575	1.6177	117954	0.001	**
	red-winged	1.09254	0.48915	1.69256	115215	0.0029	**
	splendid	0.8283	0.31251	1.36583	115324	0.0079	**
	superb	0.74883	0.33107	1.16479	110704	0.004	**
	variegated	0.31565	-0.24844	0.86656	116647	0.2378
	white-shouldered	2.02054	1.42101	2.61492	117005	0.0001	***
	sexMale	0.00712	-0.35621	0.37556	116647	0.9684
	purple-backed:sexMale	0.51102	0.03037	0.98195	116647	0.0361	*
	purple-crowned:sexMale	-0.45357	-1.12115	0.18909	116647	0.1733
	red-backed:sexMale	0.64708	0.18841	1.10518	116647	0.0058	**
	red-winged:sexMale	0.20378	-0.4334	0.83513	116647	0.5278
	splendid:sexMale	-0.36583	-0.87095	0.14689	116647	0.1581
	superb:sexMale	0.00618	-0.40064	0.40943	116647	0.9731
	variegated:sexMale	0.26502	-0.31906	0.84846	116647	0.3701
	white-shouldered:sexMale	0.01622	-0.63218	0.66376	115575	0.9624
Low (5%) frequency	purple-backed	-1.15198	-2.21269	-0.04676	105797	0.0392	*
	purple-crowned	-2.4095	-3.65807	-1.11183	116647	0.0042	**
	red-backed	0.30596	-0.75864	1.39204	116647	0.5022
	red-winged	-1.03559	-2.31254	0.20781	116647	0.091	.
	splendid	-1.38321	-2.62622	-0.15933	119418	0.0343	*
	superb	-0.15951	-1.12817	0.78781	115539	0.6922
	variegated	-0.32888	-1.57782	0.91548	116647	0.5319
	white-shouldered	-0.58807	-1.84124	0.67528	116647	0.291
	sexMale	-0.21827	-0.56302	0.11849	116647	0.2091
	purple-backed:sexMale	-0.16435	-0.60401	0.27129	116647	0.4613
	purple-crowned:sexMale	-0.14501	-0.75474	0.47577	117632	0.6451
	red-backed:sexMale	-0.22975	-0.65907	0.19588	116647	0.292
	red-winged:sexMale	0.58732	0.00812	1.16791	116647	0.0476	*
	splendid:sexMale	0.30678	-0.1608	0.77843	116647	0.1989
	superb:sexMale	0.12938	-0.24783	0.50551	116542	0.5007
	variegated:sexMale	-0.13178	-0.6656	0.40272	116647	0.6278
	white-shouldered:sexMale	-0.0302	-0.61908	0.58033	116647	0.9206
High (95%) frequency	purple-backed	-0.717594	-2.34044	0.941768	106035	0.313
	purple-crowned	-0.239392	-2.16969	1.66617	125693	0.762
	red-backed	0.741371	-0.919561	2.35667	109022	0.295
	red-winged	-0.634084	-2.51783	1.31158	119883	0.433
	splendid	-1.46183	-3.3924	0.391662	107076	0.104
	superb	0.441151	-1.00538	1.94276	116370	0.471
	variegated	0.033876	-1.86832	1.92317	113534	0.962
	white-shouldered	-0.490018	-2.35276	1.4725	116056	0.539
	sexMale	-0.15514	-0.503859	0.181689	116647	0.374
	purple-backed:sexMale	-0.395609	-0.840791	0.045926	116647	0.08	.
	purple-crowned:sexMale	-0.619417	-1.23971	-0.000867	116647	0.051	*
	red-backed:sexMale	-0.340995	-0.774587	0.084932	116647	0.12
	red-winged:sexMale	0.714248	0.138318	1.32014	116647	0.018	*
	splendid:sexMale	0.303803	-0.166974	0.78638	117950	0.211
	superb:sexMale	0.078899	-0.29849	0.460465	116647	0.684
	variegated:sexMale	-0.035582	-0.574018	0.515708	116647	0.897
	white-shouldered:sexMale	-0.181877	-0.787671	0.426151	116647	0.56
Frequency range	purple-backed	-0.33559	-1.56479	0.88399	107165	0.52387
	purple-crowned	0.99426	-0.48517	2.41944	112512	0.14747
	red-backed	0.46821	-0.76322	1.65359	116703	0.37323
	red-winged	0.19764	-1.23343	1.60675	117323	0.74877
	splendid	-0.57241	-1.9634	0.82266	115472	0.34386
	superb	0.64527	-0.45411	1.72134	116647	0.19037
	variegated	-0.99688	-2.3991	0.40185	117196	0.13048
	white-shouldered	0.44572	-0.97557	1.89509	116565	0.4747
	sexMale	0.4153	-0.05448	0.85886	117429	0.0739	.
	purple-backed:sexMale	0.00814	-0.56961	0.60116	116647	0.98024
	purple-crowned:sexMale	-1.18895	-2.01667	-0.34608	116647	0.00494	**
	red-backed:sexMale	-0.42485	-1.0012	0.13905	115133	0.14498
	red-winged:sexMale	-0.35331	-1.12894	0.42763	116647	0.37403
	splendid:sexMale	-0.1923	-0.83345	0.4229	117407	0.54649
	superb:sexMale	-0.39819	-0.89987	0.11258	116647	0.1217
	variegated:sexMale	-0.24552	-0.96582	0.4664	116647	0.50167
	white-shouldered:sexMale	-1.35865	-2.14488	-0.53593	116647	0.00089	***
Element rate	purple-backed	0.846171	-1.15427	2.82675	114793	0.329
	purple-crowned	-2.27494	-4.59052	0.037001	116647	0.052	.
	red-backed	0.131708	-1.86074	2.10568	116647	0.872
	red-winged	-1.33744	-3.6109	1.00107	117757	0.199
	splendid	-0.234548	-2.50094	2.07364	116647	0.806
	superb	-0.507779	-2.28197	1.26535	117113	0.501
	variegated	-0.114464	-2.40816	2.18782	116647	0.905
	white-shouldered	-0.318381	-2.6018	1.97847	116100	0.739
	sexMale	0.089094	-0.235648	0.418926	117405	0.594
	purple-backed:sexMale	0.20798	-0.221658	0.622337	116647	0.335
	purple-crowned:sexMale	0.448611	-0.147532	1.02978	117769	0.134
	red-backed:sexMale	-0.020828	-0.431207	0.386446	116647	0.919
	red-winged:sexMale	-0.449229	-1.01792	0.103991	116647	0.117
	splendid:sexMale	0.160561	-0.297491	0.60954	116647	0.488
	superb:sexMale	0.119228	-0.246689	0.478178	118175	0.517
	variegated:sexMale	-0.000356	-0.524325	0.513193	116647	1
	white-shouldered:sexMale	0.275932	-0.293732	0.859646	116647	0.348
Element number	purple-backed	0.2357	-0.7339	1.27	116647	0.5857
	purple-crowned	0.5457	-0.6491	1.7183	114660	0.3045
	red-backed	1.3359	0.3514	2.3282	115076	0.0171	*
	red-winged	0.214	-0.9486	1.4097	116647	0.6747
	splendid	0.7446	-0.3663	1.9071	113872	0.1516
	superb	0.487	-0.3871	1.367	115281	0.2157
	variegated	0.2876	-0.8545	1.4442	115368	0.55
	white-shouldered	1.8265	0.6575	2.9934	111832	0.0093	**
	sexMale	0.0221	-0.3938	0.4353	116647	0.9171
	purple-backed:sexMale	0.9053	0.3677	1.4502	115611	0.0013	**
	purple-crowned:sexMale	0.3482	-0.3861	1.1043	116647	0.3578
	red-backed:sexMale	0.7301	0.2209	1.2626	115653	0.0064	**
	red-winged:sexMale	-0.1242	-0.8346	0.6037	116647	0.7333
	splendid:sexMale	-0.1881	-0.7664	0.3886	118276	0.5227
	superb:sexMale	0.1257	-0.3338	0.5881	116647	0.5912
	variegated:sexMale	0.3461	-0.3218	1.0005	116647	0.3076
	white-shouldered:sexMale	0.3954	-0.3448	1.1231	116647	0.2904

## Sheet: S5. Acoustic Vars All Pops
Table S6. Output and test statistics for phylogenetic mixed models comparing male and female song structure by population for nine species of fairy-wrens (Maluridae). Lovely Fairy-wren_Cairns is the reference level for the output.*** p < 0.001, ** p < 0.01, * p < 0.05, . p < 0.1 according to Bayesian p-values.
Element diversity	purple-backed_Brookfield	-0.02767	-0.50415	0.44849	116614	0.90756
	purple-backed_Kakadu	0.21594	-0.25108	0.69329	119089	0.36812
	purple-crowned_Mornington	-0.34029	-0.84092	0.17935	116647	0.19183
	red-backed_Brisbane	0.75205	0.3274	1.16008	116647	0.00053	***
	red-backed_Moomin	1.07899	0.66921	1.48452	116647	<0.000009	***
	red-winged_Manjimup	0.07711	-0.40379	0.57147	116647	0.75328
	splendid_Brookfield	1.07563	0.69364	1.45833	116647	<0.000009	***
	superb_Botanical Garden	0.9628	0.60996	1.32702	116647	<0.000009	***
	superb_Campbell Park	0.52537	-0.00479	1.07283	118097	0.05538	.
	superb_Cleland	1.26073	0.85904	1.66677	116647	<0.000009	***
	superb_Kangaroo Island	1.19279	0.79062	1.58417	116647	<0.000009	***
	superb_Serendip	0.74895	0.35268	1.15619	114983	0.00029	***
	variegated_Brisbane	0.14069	-0.2867	0.56075	116647	0.51669
	white-shouldered_Western Province	0.41226	-0.0661	0.88547	116647	0.09041	.
	sexMale	0.08725	-0.30466	0.4564	116647	0.6513
	purple-backed_Brookfield:sexMale	0.0058	-0.6048	0.62011	116647	0.98447
	purple-backed_Kakadu:sexMale	0.00192	-0.56646	0.59176	116647	0.99288
	purple-crowned_Mornington:sexMale	0.11091	-0.56149	0.78128	116647	0.74522
	red-backed_Brisbane:sexMale	0.77894	0.20908	1.33494	116647	0.00664	**
	red-backed_Moomin:sexMale	1.20384	0.65976	1.76446	115531	<0.000007	***
	red-winged_Manjimup:sexMale	0.05457	-0.60929	0.72412	116647	0.8713
	splendid_Brookfield:sexMale	0.1853	-0.35396	0.71738	116647	0.49453
	superb_Botanical Garden:sexMale	0.18019	-0.32018	0.69709	116647	0.48709
	superb_Campbell Park:sexMale	0.62296	-0.05771	1.32306	116647	0.07707	.
	superb_Cleland:sexMale	0.60916	0.04451	1.19033	116647	0.03657	*
	superb_Kangaroo Island:sexMale	-0.11783	-0.6555	0.43104	116647	0.67357
	superb_Serendip:sexMale	-0.04002	-0.61943	0.52052	116647	0.88854
	variegated_Brisbane:sexMale	0.06723	-0.55206	0.67166	118179	0.83059
	white-shouldered_Western Province:sexMale	-0.56756	-1.2344	0.1193	116647	0.09926	.
Duration	purple-backed_Brookfield	0.08632	-0.36838	0.54141	118134	0.70783
	purple-backed_Kakadu	-0.0523	-0.49595	0.40511	116647	0.82054
	purple-crowned_Mornington	3.09241	2.59331	3.59082	116647	<0.000009	***
	red-backed_Brisbane	1.00647	0.60906	1.40914	116647	<0.000009	***
	red-backed_Moomin	1.28239	0.89318	1.67982	118101	<0.000009	***
	red-winged_Manjimup	1.09201	0.63338	1.56315	115352	<0.000009	***
	splendid_Brookfield	0.82883	0.46477	1.19446	116647	<0.000009	***
	superb_Botanical Garden	0.57718	0.23198	0.9179	116647	0.00129	**
	superb_Campbell Park	0.62647	0.11477	1.14186	116647	0.01733	*
	superb_Cleland	0.61836	0.23296	1.00607	116647	0.0019	**
	superb_Kangaroo Island	1.12602	0.75649	1.50772	117652	<0.000009	***
	superb_Serendip	0.75337	0.36521	1.13965	116647	0.00015	***
	variegated_Brisbane	0.29716	-0.11305	0.69701	116647	0.15188
	white-shouldered_Western Province	2.0206	1.56829	2.47939	118679	<0.000009	***
	sexMale	0.00671	-0.35368	0.37308	117305	0.97204
	purple-backed_Brookfield:sexMale	0.35645	-0.22919	0.93359	116647	0.22672
	purple-backed_Kakadu:sexMale	0.65241	0.10552	1.19685	117735	0.01958	*
	purple-crowned_Mornington:sexMale	-0.44941	-1.09289	0.20626	116521	0.17377
	red-backed_Brisbane:sexMale	0.74064	0.19857	1.27029	116647	0.0077	**
	red-backed_Moomin:sexMale	0.56531	0.0283	1.08859	120202	0.0365	*
	red-winged_Manjimup:sexMale	0.20436	-0.42582	0.83635	116647	0.52555
	splendid_Brookfield:sexMale	-0.3666	-0.88236	0.13347	119069	0.15827
	superb_Botanical Garden:sexMale	0.02525	-0.46033	0.50591	116647	0.91663
	superb_Campbell Park:sexMale	0.38258	-0.26651	1.04162	117817	0.24933
	superb_Cleland:sexMale	0.2155	-0.33717	0.75918	116647	0.44224
	superb_Kangaroo Island:sexMale	-0.42286	-0.94087	0.08584	116647	0.10587
	superb_Serendip:sexMale	0.06802	-0.4853	0.6161	121446	0.80815
	variegated_Brisbane:sexMale	0.28984	-0.29062	0.87476	116647	0.33095
	white-shouldered_Western Province:sexMale	0.01512	-0.62614	0.66326	116647	0.96611
Low frequency	purple-backed_Brookfield	-0.7053	-1.1245	-0.2754	117849	0.0011	**
	purple-backed_Kakadu	-1.5834	-2.0051	-1.1617	116647	<0.000009	***
	purple-crowned_Mornington	-2.4095	-2.8762	-1.934	116647	<0.000009	***
	red-backed_Brisbane	0.253	-0.1213	0.6252	116647	0.1822
	red-backed_Moomin	0.3549	-0.0126	0.7182	117157	0.058	.
	red-winged_Manjimup	-1.0371	-1.47	-0.6068	116647	<0.000009	***
	splendid_Brookfield	-1.3848	-1.7188	-1.0425	116647	<0.000009	***
	superb_Botanical Garden	-0.4802	-0.7977	-0.1593	116647	0.0031	**
	superb_Campbell Park	-0.4254	-0.9063	0.0629	116647	0.0836	.
	superb_Cleland	-0.1388	-0.4983	0.2307	118780	0.4532
	superb_Kangaroo Island	0.0105	-0.3355	0.3559	114315	0.951
	superb_Serendip	0.303	-0.0652	0.663	117751	0.1038
	variegated_Brisbane	-0.3317	-0.7077	0.0416	116647	0.0833	.
	white-shouldered_Western Province	-0.5905	-1.01	-0.1537	116647	0.0067	**
	sexMale	-0.2186	-0.5554	0.1239	116647	0.2081
	purple-backed_Brookfield:sexMale	-0.3038	-0.8442	0.239	116647	0.2695
	purple-backed_Kakadu:sexMale	-0.0746	-0.5815	0.4193	114658	0.771
	purple-crowned_Mornington:sexMale	-0.1444	-0.7674	0.4714	116647	0.6421
	red-backed_Brisbane:sexMale	-0.1908	-0.6866	0.3152	115124	0.4527
	red-backed_Moomin:sexMale	-0.2646	-0.7612	0.2312	116618	0.2939
	red-winged_Manjimup:sexMale	0.5887	0.0128	1.1773	116647	0.0476	*
	splendid_Brookfield:sexMale	0.3094	-0.162	0.7765	116647	0.1931
	superb_Botanical Garden:sexMale	0.2936	-0.1456	0.7513	116647	0.1986
	superb_Campbell Park:sexMale	0.0156	-0.5799	0.6264	116647	0.9619
	superb_Cleland:sexMale	0.0126	-0.5018	0.5276	116647	0.9596
	superb_Kangaroo Island:sexMale	0.2886	-0.186	0.7629	116647	0.2335
	superb_Serendip:sexMale	-0.1896	-0.7099	0.3242	116647	0.4717
	variegated_Brisbane:sexMale	-0.1372	-0.6671	0.4107	116647	0.6144
	white-shouldered_Western Province:sexMale	-0.0319	-0.6309	0.5649	116647	0.9144
High Frequency	purple-backed_Brookfield	-0.45389	-0.88292	-0.01986	116647	0.03902	*
	purple-backed_Kakadu	-1.02931	-1.46395	-0.60942	116647	<0.000009	***
	purple-crowned_Mornington	-0.23702	-0.71225	0.23347	116647	0.32652
	red-backed_Brisbane	0.78405	0.40494	1.15948	115989	0.00015	***
	red-backed_Moomin	0.71269	0.3397	1.08102	116647	0.00021	***
	red-winged_Manjimup	-0.63026	-1.07291	-0.20145	116647	0.00453	**
	splendid_Brookfield	-1.45769	-1.80115	-1.11175	116647	<0.000009	***
	superb_Botanical Garden	0.10543	-0.21764	0.42952	116647	0.5196
	superb_Campbell Park	-0.01071	-0.50181	0.47442	116647	0.96887
	superb_Cleland	0.27996	-0.08756	0.64733	116647	0.13492
	superb_Kangaroo Island	0.55314	0.19555	0.89935	116647	0.00233	**
	superb_Serendip	1.27472	0.91457	1.65069	113732	<0.000009	***
	variegated_Brisbane	0.03858	-0.3331	0.42677	116647	0.83971
	white-shouldered_Western Province	-0.49251	-0.92234	-0.05986	114882	0.02491	*
	sexMale	-0.15564	-0.49878	0.1893	116647	0.37373
	purple-backed_Brookfield:sexMale	-0.25401	-0.80129	0.30011	116647	0.36466
	purple-backed_Kakadu:sexMale	-0.51424	-1.02885	-0.00481	119453	0.04873	*
	purple-crowned_Mornington:sexMale	-0.6199	-1.24279	-0.00181	116647	0.04974	*
	red-backed_Brisbane:sexMale	-0.3461	-0.85387	0.15855	117829	0.1803
	red-backed_Moomin:sexMale	-0.34317	-0.84214	0.16331	116647	0.18099
	red-winged_Manjimup:sexMale	0.71519	0.12717	1.31386	116647	0.01759	*
	splendid_Brookfield:sexMale	0.30208	-0.17122	0.78735	115951	0.21525
	superb_Botanical Garden:sexMale	0.00897	-0.44676	0.46312	116647	0.96832
	superb_Campbell Park:sexMale	-0.00406	-0.61117	0.60894	116647	0.98845
	superb_Cleland:sexMale	-0.00759	-0.52161	0.51904	116647	0.9771
	superb_Kangaroo Island:sexMale	0.41565	-0.06802	0.89871	116647	0.09077	.
	superb_Serendip:sexMale	-0.10275	-0.61654	0.42857	116647	0.69833
	variegated_Brisbane:sexMale	-0.03956	-0.58461	0.50933	118570	0.88781
	white-shouldered_Western Province:sexMale	-0.18029	-0.80831	0.41448	116647	0.56121
Frequency range	purple-backed_Brookfield	-0.7005	-1.2579	-0.1236	116647	0.01567	*
	purple-backed_Kakadu	0.0284	-0.5171	0.6049	117792	0.92284
	purple-crowned_Mornington	0.9918	0.3672	1.6323	116647	0.00218	**
	red-backed_Brisbane	0.6819	0.1962	1.1818	116164	0.00703	**
	red-backed_Moomin	0.2536	-0.2352	0.7408	116647	0.30773
	red-winged_Manjimup	0.1961	-0.3757	0.7722	119115	0.50403
	splendid_Brookfield	-0.5761	-1.0248	-0.1183	116647	0.01233	*
	superb_Botanical Garden	0.1766	-0.2523	0.6017	116647	0.4159
	superb_Campbell Park	0.4958	-0.1352	1.1424	116647	0.12786
	superb_Cleland	0.569	0.0874	1.0537	117813	0.02256	*
	superb_Kangaroo Island	0.5693	0.1045	1.0274	117663	0.01577	*
	superb_Serendip	1.3218	0.8343	1.8128	116647	<0.000009	***
	variegated_Brisbane	-0.9897	-1.487	-0.4903	116647	0.0001	***
	white-shouldered_Western Province	0.4464	-0.1342	1.0093	116647	0.12606
	sexMale	0.4157	-0.0383	0.8722	116647	0.07313	.
	purple-backed_Brookfield:sexMale	0.093	-0.6315	0.8149	113127	0.80264
	purple-backed_Kakadu:sexMale	-0.0416	-0.7091	0.6236	116647	0.9037
	purple-crowned_Mornington:sexMale	-1.188	-2.0232	-0.3691	116647	0.00547	**
	red-backed_Brisbane:sexMale	-0.5652	-1.2304	0.0988	115690	0.09816	.
	red-backed_Moomin:sexMale	-0.2889	-0.963	0.3553	116647	0.39099
	red-winged_Manjimup:sexMale	-0.3553	-1.1471	0.4148	114750	0.36992
	splendid_Brookfield:sexMale	-0.1908	-0.8187	0.4359	116647	0.54712
	superb_Botanical Garden:sexMale	-0.4242	-1.0375	0.1628	118925	0.16338
	superb_Campbell Park:sexMale	0.3635	-0.4405	1.1493	116647	0.37119
	superb_Cleland:sexMale	-0.5099	-1.198	0.1774	116784	0.14558
	superb_Kangaroo Island:sexMale	-0.2655	-0.8924	0.3772	116647	0.41258
	superb_Serendip:sexMale	-0.9203	-1.6203	-0.2365	116647	0.0102	*
	variegated_Brisbane:sexMale	-0.2464	-0.951	0.482	116647	0.50011
	white-shouldered_Western Province:sexMale	-1.3574	-2.1617	-0.5569	116647	0.00094	***
Element rate	purple-backed_Brookfield	-0.28516	-0.685	0.12546	116647	0.16715
	purple-backed_Kakadu	1.92828	1.52452	2.33311	116647	<0.000009	***
	purple-crowned_Mornington	-2.26941	-2.72477	-1.83172	116647	<0.000009	***
	red-backed_Brisbane	0.07948	-0.27354	0.43564	116647	0.65973
	red-backed_Moomin	0.19917	-0.14932	0.55148	114665	0.26514
	red-winged_Manjimup	-1.34095	-1.75798	-0.9315	115450	<0.000009	***
	splendid_Brookfield	-0.23121	-0.55492	0.09301	116647	0.16242
	superb_Botanical Garden	-0.5818	-0.88877	-0.2779	115728	0.00027	***
	superb_Campbell Park	-0.49235	-0.95289	-0.0351	116647	0.03585	*
	superb_Cleland	-0.22836	-0.57446	0.11839	116647	0.19493
	superb_Kangaroo Island	-0.62173	-0.95824	-0.29487	116647	0.00012	***
	superb_Serendip	-0.48246	-0.82575	-0.13495	116647	0.00679	**
	variegated_Brisbane	-0.1188	-0.47351	0.2441	116647	0.51508
	white-shouldered_Western Province	-0.31775	-0.72203	0.09304	116647	0.12659
	sexMale	0.08866	-0.23195	0.41684	116647	0.59233
	purple-backed_Brookfield:sexMale	0.46439	-0.04566	0.9875	116647	0.07753	.
	purple-backed_Kakadu:sexMale	0.03047	-0.45089	0.51618	117621	0.90109
	purple-crowned_Mornington:sexMale	0.44899	-0.13402	1.0342	120897	0.13302
	red-backed_Brisbane:sexMale	0.10389	-0.37402	0.58295	116647	0.67091
	red-backed_Moomin:sexMale	-0.15223	-0.6253	0.32337	116647	0.52951
	red-winged_Manjimup:sexMale	-0.44738	-1.00579	0.11227	115501	0.11796
	splendid_Brookfield:sexMale	0.15923	-0.29233	0.6076	118198	0.48975
	superb_Botanical Garden:sexMale	0.29472	-0.12555	0.73162	114881	0.17797
	superb_Campbell Park:sexMale	-0.14307	-0.70855	0.4455	116647	0.62599
	superb_Cleland:sexMale	0.23331	-0.26018	0.71987	116647	0.35126
	superb_Kangaroo Island:sexMale	-0.00165	-0.45095	0.46139	116647	0.9933
	superb_Serendip:sexMale	0.02535	-0.47493	0.51484	118318	0.91759
	variegated_Brisbane:sexMale	0.00314	-0.50879	0.52245	116647	0.99197
	white-shouldered_Western Province:sexMale	0.27641	-0.29918	0.84711	115556	0.34279
Element number	purple-backed_Brookfield	-0.0523	-0.56012	0.46883	116647	0.84326
	purple-backed_Kakadu	0.64412	0.13954	1.1564	116647	0.01339	*
	purple-crowned_Mornington	0.5424	-0.00757	1.12292	116647	0.05902	.
	red-backed_Brisbane	1.14613	0.68912	1.59326	116647	<0.000009	***
	red-backed_Moomin	1.49874	1.0516	1.9412	116647	<0.000009	***
	red-winged_Manjimup	0.21234	-0.32151	0.72665	116647	0.42667
	splendid_Brookfield	0.73423	0.32029	1.14475	116647	0.00045	***
	superb_Botanical Garden	0.28784	-0.09799	0.675	116647	0.14308
	superb_Campbell Park	0.37037	-0.21485	0.94638	116647	0.21142
	superb_Cleland	0.50652	0.07333	0.94971	116647	0.02421	*
	superb_Kangaroo Island	0.74611	0.32214	1.17299	116647	0.00057	***
	superb_Serendip	0.49358	0.05199	0.92609	119368	0.02711	*
	variegated_Brisbane	0.27624	-0.18354	0.73634	116647	0.23941
	white-shouldered_Western Province	1.82469	1.30945	2.34463	116647	<0.000009	***
	sexMale	0.02157	-0.38254	0.44232	116647	0.91671
	purple-backed_Brookfield:sexMale	0.68171	0.03167	1.34426	116647	0.04345	*
	purple-backed_Kakadu:sexMale	1.14912	0.53476	1.77347	116647	0.00038	***
	purple-crowned_Mornington:sexMale	0.35048	-0.3806	1.10034	116647	0.35219
	red-backed_Brisbane:sexMale	0.89969	0.30054	1.51789	116647	0.00425	**
	red-backed_Moomin:sexMale	0.59321	-0.00488	1.20002	116647	0.05329	.
	red-winged_Manjimup:sexMale	-0.12704	-0.84116	0.58861	116647	0.72422
	splendid_Brookfield:sexMale	-0.18138	-0.76659	0.38207	116647	0.53541
	superb_Botanical Garden:sexMale	0.22035	-0.31661	0.77691	117649	0.42875
	superb_Campbell Park:sexMale	0.31347	-0.41576	1.05949	116647	0.40488
	superb_Cleland:sexMale	0.41359	-0.21117	1.03409	116647	0.19394
	superb_Kangaroo Island:sexMale	-0.3168	-0.90527	0.26114	116647	0.28872
	superb_Serendip:sexMale	0.13927	-0.4861	0.7622	115293	0.65924
	variegated_Brisbane:sexMale	0.35786	-0.31172	1.01075	119434	0.29009
	white-shouldered_Western Province:sexMale	0.39427	-0.34513	1.12379	116647	0.29079

## Sheet: S6. Complexity&NatHist-ALL
Table S7. Complete phylogenetic mixed model results for song complexity compared to life-history traits across nine fairy-wren species. *** p < 0.001, ** p < 0.01, * p < 0.05, . p < 0.1 according to Bayesian p-values. Note that PC3 loadings are negative, so more negative values for PC3 equal more variable songs.
Response variable	Predictor variable	Posterior mean	Lower 95% CI	Upper 95% CI	Effective sample size	Bayesian p-value
PC1 (Song length)	Percent extra-pair paternity	-1.86167	-5.22091	1.6793	9502.69	0.25265
	Sex: male	0.433989	-0.251699	1.13824	9990	0.22362
	Percent extra-pair paternity - Sex: male	0.211245	-1.04966	1.52328	9990	0.73594
	Brood size	-0.426152	-1.46409	0.629576	9990	0.33694
	Sex: male	-0.121045	-1.35466	1.18958	9990	0.84344
	Brood size - Sex: male	0.278374	-0.245893	0.768658	9990	0.28428
	Group size	-0.336387	-1.03141	0.412824	9990	0.328929
	Sex: male	0.947384	0.154466	1.74861	9990	0.019419	*
	Group size - Sex: male	-0.171804	-0.431926	0.108393	9990	0.214414
	Male feeding rates	-3.39229	-8.28721	1.79966	4754.02	0.188989
	Sex: male	1.47442	0.683489	2.28876	9990	0.0004004	***
	Male feeding rates - Sex: male	-2.6512	-4.57571	-0.640346	9990	0.0088088	**
	Male survival	-0.772598	-4.50675	2.8457	6109.35	0.681081
	Sex: male	2.10451	1.08926	3.158	9456.44	0.0004004	***
	Male survival - Sex: male	-2.33931	-3.86279	-0.87114	9584.3	0.003003	**
	Breeding synchrony	-5.6425	-17.0249	6.7175	4349	0.357
	Sex: male	0.6787	0.0499	1.2697	9990	0.031	*
	Breeding synchrony - Sex: male	-1.6851	-5.7106	1.8554	9990	0.378
	Latitude	-0.0333666	-0.0704186	0.00332584	9990	0.0754755	.
	Sex: male	0.995465	0.421794	1.60693	9990	0.0012012	***
	Latitude - Sex: male	-0.019172	-0.0384587	0.00159861	9281.46	0.0634635	.
	Breeding male density	0.470708	-27.7349	28.8771	9990	0.993994
	Sex: male	0.742364	0.353703	1.1238	9990	0.0002002	***
	Breeding male density - Sex: male	-12.0632	-26.0229	2.62413	9990	0.1001
PC2 (Song rate)	Percent extra-pair paternity	1.69328	-3.3402	6.67648	3652.53	0.448048
	Sex: male	0.408285	0.00297791	0.823404	9990	0.049049	*
	Percent extra-pair paternity - Sex: male	-0.401463	-1.17093	0.354431	9990	0.303504
	Brood size	-0.159722	-1.68241	1.43922	7100.5	0.76316
	Sex: male	0.212123	-0.509015	0.974006	9990	0.58118
	Brood size - Sex: male	-0.0126278	-0.317405	0.277538	9990	0.93894
	Group size	-0.070756	-1.02098	0.922826	5282.34	0.896496
	Sex: male	0.490668	0.0323112	0.942461	11036.7	0.036436	*
	Group size - Sex: male	-0.103345	-0.261887	0.0453584	10179.3	0.180981
	Male feeding rates	-1.75365	-7.40042	3.46278	7174.57	0.47267
	Sex: male	0.297961	-0.189344	0.758705	9990	0.2002
	Male feeding rates - Sex: male	-0.261604	-1.41792	0.921076	9990	0.66086
	Male survival	-1.80118	-6.54432	2.93854	7481.67	0.4024
	Sex: male	0.209354	-0.395191	0.786328	9990	0.4957
	Male survival - Sex: male	-0.0404164	-0.908926	0.815521	9990	0.92713
	Breeding synchrony	3.427	-7.78	16.446	1022	0.6837
	Sex: male	0.598	0.256	0.941	9990	0.0006	***
	Breeding synchrony - Sex: male	-2.461	-4.535	-0.275	9990	0.0238	*
	Latitude	-0.05384	-0.10646	0.00301	2098	0.076	.
	Sex: male	0.16146	-0.16601	0.50733	9990	0.353
	Latitude - Sex: male	0.00116	-0.01003	0.01282	9990	0.837
	Breeding male density	-11.3206	-52.1899	26.0394	8503.14	0.513313
	Sex: male	0.241765	0.0171816	0.47325	9608	0.041642	*
	Breeding male density - Sex: male	-2.05154	-10.6743	6.17869	9612.61	0.636236
PC3 (Song variability)	Percent extra-pair paternity	0.0600889	-1.98654	2.0564	3665.48	0.88248
	Sex: male	0.323728	-0.115734	0.778601	9990	0.14515
	Percent extra-pair paternity - Sex: male	-0.618266	-1.43709	0.211359	9990	0.13614
	Brood size	0.242153	-0.108711	0.573864	9695.28	0.14895
	Sex: male	0.0878181	-0.739484	0.8783	9990	0.82202
	Brood size - Sex: male	-0.0436068	-0.368357	0.287963	9990	0.78238
	Group size	0.0175991	-0.414362	0.427162	9990	0.94835
	Sex: male	-0.230011	-0.725465	0.306928	9990	0.38198
	Group size - Sex: male	0.0771676	-0.0895877	0.259429	9990	0.38058
	Male feeding rates	0.719281	-1.84733	3.209	9990	0.53934
	Sex: male	-0.0342574	-0.55971	0.493306	9990	0.88629
	Male feeding rates - Sex: male	-0.124609	-1.41271	1.17743	9990	0.86146
	Male survival	0.148369	-1.62038	1.81331	9990	0.85205
	Sex: male	0.368815	-0.31191	1.06347	9990	0.2965
	Male survival - Sex: male	-0.502651	-1.47405	0.508805	9990	0.32352
	Breeding synchrony	-4.253	-9.34	0.562	7909	0.0719	.
	Sex: male	0.509	0.149	0.907	9990	0.01	*
	Breeding synchrony - Sex: male	-3.165	-5.597	-0.902	9990	0.0082	*
	Latitude	0.00341113	-0.025769	0.0304553	4835.91	0.71992
	Sex: male	0.433017	0.0369616	0.81351	9990	0.026827	*
	Latitude - Sex: male	-0.0157077	-0.0284055	-0.00192488	9990	0.019419	*
	Breeding male density	-4.85174	-16.86	7.25917	8719.89	0.38038
	Sex: male	-0.138652	-0.393997	0.114622	9990	0.28529
	Breeding male density - Sex: male	5.31853	-4.08903	14.5211	9990	0.27267
